# Supplementary material for: Alpinumisoflavone Activates Disruption of Calcium Homeostasis, Mitochondria and Autophagosome to Suppress Development of Endometriosis
Source: Antioxidants (Basel). 2023 Jun 22;12(7):1324. doi: 10.3390/antiox12071324 (PMC10376749; doi:10.3390/antiox12071324)
Supplement: Supplementary file 1 [file antioxidants-12-01324-s001.zip]

Archive with 3 entries (3 files):
- antioxidants-2422540-Supplemental Table S1.pdf
- Supplementary Figure S1.pdf
- Supplementary Figure S2.pdf
